# Supplementary material for: Delivering a national de-adoption programme: a documentary analysis of local commissioning policy compliance with England's Evidence-based Interventions programme (EBI)
Source: BMC Health Serv Res. 2025 Jul 29;25:995. doi: 10.1186/s12913-025-13012-0 (PMC12309202; doi:10.1186/s12913-025-13012-0)
Supplement: Supplementary file 1 — Supplementary Material 1. [file 12913_2025_13012_MOESM1_ESM.xlsx]

## Sheet: SM1 Template Extraction Table
Supplementary Material 1: Data Extraction and Categorisation Table
	CCG1	CCG2	CCG3	CCG4	CCG5	CCG6	CCG7	CCG8	CCG9	CCG10
Section 1
Approval Mechanism: Individual Funding Request / Prior Approval / Threshold criteria / Unclear	Prior Approval / Threshold Criteria/ Individual Funding Request	Prior Approval / Threshold Criteria/ Individual Funding Request	Prior Approval / Threshold Criteria/ Individual Funding Request	Prior Approval / Threshold Criteria/ Individual Funding Request	Prior Approval / Threshold Criteria/ Individual Funding Request	Prior Approval / Threshold Criteria/ Individual Funding Request	Prior Approval / Threshold Criteria/ Individual Funding Request	Prior Approval / Threshold Criteria/ Individual Funding Request	Prior Approval / Threshold Criteria/ Individual Funding Request	Prior Approval / Threshold Criteria/ Individual Funding Request
EBI mentioned in policy: yes / no	yes / no	yes / no	yes / no	yes / no	yes / no	yes / no	yes / no	yes / no	yes / no	yes / no
Date of Current Policy	mm/yyyy	mm/yyyy	mm/yyyy	mm/yyyy	mm/yyyy	mm/yyyy	mm/yyyy	mm/yyyy	mm/yyyy	mm/yyyy
Date policy first published	mm/yyyy	mm/yyyy	mm/yyyy	mm/yyyy	mm/yyyy	mm/yyyy	mm/yyyy	mm/yyyy	mm/yyyy	mm/yyyy
Section 2
EBI Policy
Criterion 1 (verbatim extract of EBI procedure specific criterion)	same', ‘similar, same intent’ or 'different'	same', ‘similar, same intent’ or 'different'	same', ‘similar, same intent’ or 'different'	same', ‘similar, same intent’ or 'different'	same', ‘similar, same intent’ or 'different'	same', ‘similar, same intent’ or 'different'	same', ‘similar, same intent’ or 'different'	same', ‘similar, same intent’ or 'different'	same', ‘similar, same intent’ or 'different'	same', ‘similar, same intent’ or 'different'
Criterion 2 (verbatim extract of EBI procedure specific criterion)	same', ‘similar, same intent’ or 'different'	same', ‘similar, same intent’ or 'different'	same', ‘similar, same intent’ or 'different'	same', ‘similar, same intent’ or 'different'	same', ‘similar, same intent’ or 'different'	same', ‘similar, same intent’ or 'different'	same', ‘similar, same intent’ or 'different'	same', ‘similar, same intent’ or 'different'	same', ‘similar, same intent’ or 'different'	same', ‘similar, same intent’ or 'different'
Criterion 3 (verbatim extract of EBI procedure specific criterion)	same', ‘similar, same intent’ or 'different'	same', ‘similar, same intent’ or 'different'	same', ‘similar, same intent’ or 'different'	same', ‘similar, same intent’ or 'different'	same', ‘similar, same intent’ or 'different'	same', ‘similar, same intent’ or 'different'	same', ‘similar, same intent’ or 'different'	same', ‘similar, same intent’ or 'different'	same', ‘similar, same intent’ or 'different'	same', ‘similar, same intent’ or 'different'
Criterion 4 (verbatim extract of EBI procedure specific criterion)	same', ‘similar, same intent’ or 'different'	same', ‘similar, same intent’ or 'different'	same', ‘similar, same intent’ or 'different'	same', ‘similar, same intent’ or 'different'	same', ‘similar, same intent’ or 'different'	same', ‘similar, same intent’ or 'different'	same', ‘similar, same intent’ or 'different'	same', ‘similar, same intent’ or 'different'	same', ‘similar, same intent’ or 'different'	same', ‘similar, same intent’ or 'different'
Criterion 5 (verbatim extract of EBI procedure specific criterion)	same', ‘similar, same intent’ or 'different'	same', ‘similar, same intent’ or 'different'	same', ‘similar, same intent’ or 'different'	same', ‘similar, same intent’ or 'different'	same', ‘similar, same intent’ or 'different'	same', ‘similar, same intent’ or 'different'	same', ‘similar, same intent’ or 'different'	same', ‘similar, same intent’ or 'different'	same', ‘similar, same intent’ or 'different'	same', ‘similar, same intent’ or 'different'
Section 3
Differences in requirement around non-surgical treatment (insert extract)	Verbatim extract or note	Verbatim extract or note	Verbatim extract or note	Verbatim extract or note	Verbatim extract or note	Verbatim extract or note	Verbatim extract or note	Verbatim extract or note	Verbatim extract or note	Verbatim extract or note
Differences in required time spent using non surgical approaches (insert extract)	Verbatim extract or note	Verbatim extract or note	Verbatim extract or note	Verbatim extract or note	Verbatim extract or note	Verbatim extract or note	Verbatim extract or note	Verbatim extract or note	Verbatim extract or note	Verbatim extract or note
Differences in diagnostic approaches (insert extract)	Verbatim extract or note	Verbatim extract or note	Verbatim extract or note	Verbatim extract or note	Verbatim extract or note	Verbatim extract or note	Verbatim extract or note	Verbatim extract or note	Verbatim extract or note	Verbatim extract or note
Differences in specification of symptom severity and disease progression (insert extract)	Verbatim extract or note	Verbatim extract or note	Verbatim extract or note	Verbatim extract or note	Verbatim extract or note	Verbatim extract or note	Verbatim extract or note	Verbatim extract or note	Verbatim extract or note	Verbatim extract or note
Use of threshold modifiers - and/or , 'get-out-clauses' (insert extract)	Verbatim extract or note	Verbatim extract or note	Verbatim extract or note	Verbatim extract or note	Verbatim extract or note	Verbatim extract or note	Verbatim extract or note	Verbatim extract or note	Verbatim extract or note	Verbatim extract or note
Additional Notes
