# Supplementary material for: Delivering a national de-adoption programme: a documentary analysis of local commissioning policy compliance with England's Evidence-based Interventions programme (EBI)
Source: BMC Health Serv Res. 2025 Jul 29;25:995. doi: 10.1186/s12913-025-13012-0 (PMC12309202; doi:10.1186/s12913-025-13012-0)
Supplement: Supplementary file 2 — Supplementary Material 2. [file 12913_2025_13012_MOESM2_ESM.xlsx]

## Sheet: SM2 Excluded policies 
Supplementary Material 2: Commissioning Organisaiton Policies Excluded From The Analysis.
	No.of CCG policies excluded from analysis	Resason for exclusion
		CCGpolicy predates November 2018	CCG policy undated	Technical issue retrieving policy	Could not locate policy
17 Surgical Procedures
Category 1
Snoring surgery (in the absence of obstructive sleep apnoea)	1	1	0	0	0
Dilation & curettage for heavy menstrual bleeding	6	4	1	0	1
Knee arthroscopy for patients with osteoarthritis	5	5	0	0	0
Injection for non-specific lower back pain without sciatica	8	5	2	1	0
Category 1 Totals	20	15	3	1	1
Category 2
Haemorrhoid surgery	4	4	0	0	0
Tonsillectomy for recurrent tonsillitis	1	0	1	0	0
Ganglion excision	4	2	2	0	0
Hysterectomy for heavy menstrual bleeding	4	4	0	0	0
Grommets for glue ear in children	4	3	0	0	1
Dupuytren’s contracture release in adults	0	0	0	0	0
Trigger finger release in adults	3	2	1	0	0
Chalazia removal	1	1	0	0	0
Arthroscopic shoulder decompression for subacromial pain	2	2	0	0	0
Varicose vein interventions	2	1	1	0	0
Carpal tunnel syndrome release	3	2	1	0	0
Removal of benign skin lesions	2	0	2	0	0
Breast reduction	2	2	0	0	0
Category 2 Totals	32	23	8	0	1
TOTAL Category 1 & 2 Procedures	52	38	11	1	2
