# Supplementary material for: Delivering a national de-adoption programme: a documentary analysis of local commissioning policy compliance with England's Evidence-based Interventions programme (EBI)
Source: BMC Health Serv Res. 2025 Jul 29;25:995. doi: 10.1186/s12913-025-13012-0 (PMC12309202; doi:10.1186/s12913-025-13012-0)
Supplement: Supplementary file 3 — Supplementary Material 3. [file 12913_2025_13012_MOESM3_ESM.xlsx]

## Sheet: SM3 Nature of Differences
Supplementary Material 3: Detailed Breakdown of Nature of Differences in Commissioning Policies compared to EBI policies
17 Surgocal Procedures	Number of policies analysed	Number of commissioning policies that differ to EBI policy	Number of differing commissioning policies grouped by commissioning organisation		Number of policies with differences in requirement around non-surgical treatment	Differing commissioning policies grouped by commissioning organisation		Number of policies with differences in required time spent using non surgical approaches	Differing commissioning policies grouped by commissioning organisation		Number of policies with differences in diagnostic approaches	Differing commissioning policies grouped by commissioning organisation		Number of policies with differences in specification of symptom severity and disease progression	Differing commissioning policies grouped by commissioning organisation		Number of policies with use of threshold modifiers - and/or , 'get-out-clauses'
Category 1		Total	‘Most activity reduction' group	‘Least activity reduction' group	Total	‘Most activity reduction' group	‘Least activity reduction' group	Total	‘Most activity reduction' group	‘Least activity reduction' group	Total	‘Most activity reduction' group	‘Least activity reduction' group	Total	‘Most activity reduction' group	‘Least activity reduction' group	Total	‘Most activity reduction' group	‘Least activity reduction' group
Snoring surgery (in the absence of obstructive sleep apnoea)	19	3	1	2	3	1	2	0	0	0	0	0	0	0	0	0	0	0	0
Dilation & curettage for heavy menstrual bleeding	14	5	3	2	5	3	2	0	0	0	0	0	0	0	0	0	0	0	0
Knee arthroscopy for patients with osteoarthritis	15	6	4	2	6	4	2	0	0	0	0	0	0	0	0	0	0	0	0
Injection for non-specific Leaster back pain without sciatica	13	3	2	1	3	2	1	0	0	0	0	0	0	0	0	0	0	0	0
Category 1 Totals	61	17	10	7	17	10	7	0	0	0	0	0	0	0	0	0	0	0	0
Category 2
Haemorrhoid surgery	16	6	1	5	0	0	0	0	0	0	2	1	1	3	0	3	0	0	0
Tonsillectomy for recurrent tonsillitis	20	8	2	6	3	1	2	0	0	0	4	1	3	2	1	1	0	0	0
Ganglion excision	19	8	6	2	6	3	3	2	2	0	0	0	0	6	4	2	0	0	0
Hysterectomy for heavy menstrual bleeding	15	7	4	3	5	3	2	4	3	1	5	3	2	1	1	0	5	3	2
Grommets for glue ear in children	20	10	4	6	0	0	0	6	0	6	10	4	6	0	0	0	0	0	0
Dupuytren’s contracture release in adults	20	11	3	8	0	0	0	1	0	1	7	2	5	9	2	7	4	0	4
Trigger finger release in adults	18	10	5	5	9	4	5	5	4	1	7	4	3	0	0	0	1	1	0
Chalazia removal	23	13	8	5	0	0	0	10	7	3	1	1	0	7	6	1	4	3	1
Arthroscopic shoulder decompression for subacromial pain	18	11	5	6	11	5	6	7	2	5	5	1	4	7	1	6	7	2	5
Carpal tunnel syndrome release	18	12	7	5	2	1	1	9	7	2	6	4	2	0	0	0	6	4	2
Varicose vein interventions	19	12	6	6	3	3	0	1	1	0	4	1	3	7	5	2	1	1	0
Removal of benign skin lesions	20	14	7	7	4	1	3	4	4	0	13	6	7	11	6	5	2	2	0
Breast reduction	19	17	7	10	10	4	6	4	3	1	8	4	4	2	2	0	0	0	0
Category 2 Totals	245	139	65	74	53	25	28	53	33	20	72	32	40	55	28	27	30	16	14
TOTAL Category 1 & 2 Procedures	306	156	75	81	70	35	35	53	33	20	72	32	40	55	28	27	30	16	14
