# Supplementary material for: Delivering a national de-adoption programme: a documentary analysis of local commissioning policy compliance with England's Evidence-based Interventions programme (EBI)
Source: BMC Health Serv Res. 2025 Jul 29;25:995. doi: 10.1186/s12913-025-13012-0 (PMC12309202; doi:10.1186/s12913-025-13012-0)
Supplement: Supplementary file 4 — Supplementary Material 4. [file 12913_2025_13012_MOESM4_ESM.xlsx]

## Sheet: SM4 Funding Mechanisms
Supplementary Material 4: Commissioning Organisation use of Funding Approval Mechanisms per Surgical Procedure and grouped by 'Most activity reduction' group and 'Least activity reduction group'
Surgical Procedures	Number of policies analysed	Number of policies stating Criteria Based Access (CBA)	Grouped by commissioning organisation		Number of policies stating Prior Approval (PA)	Grouped by commissioning organisation		Number of policies stating Independent Funding Request (IFR)	Grouped by commissioning organisation		Number of policies stating a mix of PA & CBA funding mechanisms	Grouped by commissioning organisation		No. of policies where mechanism not stated / unclear	Grouped by commissioning organisation
		Total	‘Most activity reduction' group	‘Least activity reduction' group	Total	‘Most activity reduction' group	‘Least activity reduction' group	Total	‘Most activity reduction' group	‘Least activity reduction' group	Total	‘Most activity reduction' group	‘Least activity reduction' group	Total	‘Most activity reduction' group	‘Least activity reduction' group
Category 1
Snoring surgery (in the absence of obstructive sleep apnoea)	19	0	0	0	0	0	0	17	8	9	0	0	0	2	2	0
Dilation & curettage for heavy menstrual bleeding	14	0	0	0	1	0	1	12	6	6	0	0	0	1	1	0
Knee arthroscopy for patients with osteoarthritis	15	4	2	2	2	2	0	8	5	3	0	0	0	2	1	0
Injection for non-specific lower back pain without sciatica	13	3	3	0	0	0	0	8	3	5	0	0	0	1	2	0
	61	7	0	0	3	2	1	45	22	23	0	0	0	6	6	0
Category 2
Haemorrhoid surgery	16	9	3	6	4	2	2	0	0	0	0	0	0	2	2	0
Tonsillectomy for recurrent tonsillitis	20	7	2	5	9	3	6	0	0	0	1	1	0	3	3	0
Ganglion excision	19	14	8	6	5	4	1	0	0	0	0	0	0	0	0	0
Hysterectomy for heavy menstrual bleeding	15	7	1	6	6	6	0	0	0	0	1	1	0	2	1	1
Grommets for glue ear in children	20	10	3	7	3	2	1	0	0	0	1	1	0	6	5	1
Dupuytren’s contracture release in adults	20	9	4	5	5	0	5	0	0	0	0	0	0	6	5	1
Trigger finger release in adults	18	10	7	3	6	2	4	0	0	0	0	0	0	2	1	1
Chalazia removal	23	14	9	5	7	3	4	0	0	0	0	0	0	2	2	0
Arthroscopic shoulder decompression for subacromial pain	18	4	3	1	7	2	5	3	2	1	0	0	0	4	1	3
Carpal tunnel syndrome release	18	13	8	5	3	1	2	0	0	0	0	0	0	2	0	2
Varicose vein interventions	19	11	3	8	5	3	2	1	0	1	0	0	0	2	2	0
Removal of benign skin lesions	20	7	7	0	10	2	8	0	0	0	0	0	0	3	2	1
Breast reduction	19	2	2	0	10	4	6	4	2	2	0	0	0	3	0	3
Category 2 Totals	245	117	60	57	80	34	46	8	4	4	3	3	0	37	24	13
TOTAL Category 1 & 2 Procedures	306	124	60	57	83	36	47	53	26	27	3	3	0	43	30	13
Category 2 surgical procedures	Criteria Based Access	Prior Approval	Independent Funding Request	Total
‘Most activity reduction' group	60	34	4	98
‘Least activity reduction' group	57	46	4	107
Totals	117	80	8	205
